# Supplementary material for: Recruitment of cyanobacteria by reverse transcription quantitative real-time PCR based on expression of Microcystis gene
Source: PeerJ. 2019 Jun 26;7:e7188. doi: 10.7717/peerj.7188 (PMC6599450; doi:10.7717/peerj.7188)
Supplement: Supplemental Information 2 [file peerj-07-7188-s002.xlsx]

## Sheet: Sheet1
	2017.1	2017.2	2017.3	2017.4	2017.5	2017.6
S4gvpC	0.0612047	0.145426	0.0532801	0.04008	0.0221384	0.00278171
N2gvpC	0.122627	0.186614	0.464139	0.159926	0.0938988	0.0259858
S4mcyA	0.0946963	0.268486	0.133877	0.110568	0.0281673	0.00603164
N2mcyA	0.277392	0.792992	0.336744	0.315666	0.140472	0.0258551
S4espL	0.0348928	0.0973938	0.704494	0.31484	0.0608151	0.0505203
N2espL	0.307555	0.349885	1.34446	2.27029	0.191097	0.0869855
