# Supplementary material for: Recruitment of cyanobacteria by reverse transcription quantitative real-time PCR based on expression of Microcystis gene
Source: PeerJ. 2019 Jun 26;7:e7188. doi: 10.7717/peerj.7188 (PMC6599450; doi:10.7717/peerj.7188)
Supplement: Supplemental Information 3 [file peerj-07-7188-s003.xlsx]

## Sheet: Sheet1
C-phycocyanin ug/l	Water	N2	S4		Sediments	N2	S4
1	2017.1	9.46041	7.92573		2017.1	27.3645	17.3977
2	2017.2	16.8794	10.906		2017.2	31.958	44.9778
3	2017.3	29.9977	25.907		2017.3	911.929	264.925
4	2017.4	50.3851	5.38581		2017.4	58.2494	38.3186
5	2017.5	244.953	7.94126		2017.5	63.7905	50.6736
6	2017.6	50.1457	112.079		2017.6	34.4509	42.7789
	2017.1	2017.2	2017.3	2017.4	2017.5	2017.6
S4	7.92573	10.906	25.907	5.38581	7.94126	112.079
N2	9.46041	16.8794	29.9977	50.3851	244.953	50.1457
